# Supplementary material for: Unveiling the Molecular Mechanism of n-Bromobutane Synthesis Experiment: A DFT Study for Undergraduate Organic Chemistry Teaching
Source: Molecules. 2026 May 16;31(10):1690. doi: 10.3390/molecules31101690 (PMC13210258; doi:10.3390/molecules31101690)
Supplement: Supplementary file 1 [file molecules-31-01690-s001.zip]

Archive with 1 entries (1 files):
- molecules-4290350-supplementary.pdf
